# Supplementary material for: Adolescent girls’ health, nutrition and wellbeing in rural eastern India: a descriptive, cross-sectional community-based study
Source: BMC Public Health. 2019 May 31;19:673. doi: 10.1186/s12889-019-7053-1 (PMC6544920; doi:10.1186/s12889-019-7053-1)
Supplement: Supplementary file 1 — Survey instrument. English language version of survey instrument. (XLSX 27 kb) [file 12889_2019_7053_MOESM1_ESM.xlsx]

## Sheet: ey - Registration and Household
Question	Options
This form should be filled only if you are registering a NEW case. Would you like to proceed?	Yes No
Household ID
Do any adolescent girls aged 10-19 live in the household?	Yes No
You cannot proceed if there are no adolescents in the house. Stop the interview and thank the parent or guardian.	OK
Village Name
Where is the household?	Main village Hamlet
How many adolescent girls are in the household?
Case1
Name of the 1st Adolescent Girl
Is ____ available to participate in the survey?	Yes No
Why is the adolescent not available?	Studying away from home and living in a hostel Short-term employment (e.g. construction, seasonal work) Long-term employment (e.g. working as a maid or domestic help, or other permanent job) Married and living with husband Other
What is the age of ____
The age of ____ you entered is below 18, hence you need to obtain informed consent from their parent or guardian.	Ok
Is the adolescents parent or guardian available? (‘Parent or guardian’ means mother, father, husband, mother in-law, father in-law, grandmother, grandfather, grandmother in-law or grandfather in-law)	Yes No
Have you read and explained the study to the parent or guardian and have they consented to the adolescent respondent participating?	Yes Not consented
[To the Guardian/Parent/adolescent aged 18 or over] : Before I start the questionnaire, I would like to ask you a few questions about difficulties, ____ may have doing certain activities because of a HEALTH PROBLEM.
Does ____ have any difficulty in seeing, even if wearing glasses?	No - no difficulty Yes - some difficulty Yes - a lot of difficulty Cannot do at all
Does ____ have any difficulty in hearing, even if using a hearing aid?	No - no difficulty Yes - some difficulty Yes - a lot of difficulty Cannot do at all
Does ____ have difficulty walking or climbing steps?	No - no difficulty Yes - some difficulty Yes - a lot of difficulty Cannot do at all
Does ____ have difficulty remembering or concentrating?	No - no difficulty Yes - some difficulty Yes - a lot of difficulty Cannot do at all
Does ____ have difficulty (with self-care such as) washing all over or dressing?	No - no difficulty Yes - some difficulty Yes - a lot of difficulty Cannot do at all
Using your usual (customary) language, does ____ have difficulty communicating, for example understanding or being understood?	No - no difficulty Yes - some difficulty Yes - a lot of difficulty Cannot do at all
Is it feasible to conduct the interview?	Yes No
Case2
Name of the 2nd Adolescent Girl
Is ____ available to participate in the survey?	Yes No
Why is the adolescent not available?	Studying away from home and living in a hostel Short-term employment (e.g. construction, seasonal work) Long-term employment (e.g. working as a maid or domestic help, or other permanent job) Married and living with husband Other
What is the age of ____
The age of ____ you entered is below 18, hence you need to obtain informed consent from their parent or guardian.	Ok
Is the adolescents parent or guardian available? (‘Parent or guardian’ means mother, father, husband, mother in-law, father in-law, grandmother, grandfather, grandmother in-law or grandfather in-law)	Yes No
Have you read and explained the study to the parent or guardian and have they consented to the adolescent respondent participating?	Yes Not consented
[To the Guardian/Parent/adolescent aged 18 or over] : Before I start the questionnaire, I would like to ask you a few questions about difficulties, ____ may have doing certain activities because of a HEALTH PROBLEM.
Does ____ have any difficulty in seeing, even if wearing glasses?	No - no difficulty Yes - some difficulty Yes - a lot of difficulty Cannot do at all
Does ____ have any difficulty in hearing, even if using a hearing aid?	No - no difficulty Yes - some difficulty Yes - a lot of difficulty Cannot do at all
Does ____ have difficulty walking or climbing steps?	No - no difficulty Yes - some difficulty Yes - a lot of difficulty Cannot do at all
Does ____ have difficulty remembering or concentrating?	No - no difficulty Yes - some difficulty Yes - a lot of difficulty Cannot do at all
Does ____ have difficulty (with self-care such as) washing all over or dressing?	No - no difficulty Yes - some difficulty Yes - a lot of difficulty Cannot do at all
Using your usual (customary) language, does ____ have difficulty communicating, for example understanding or being understood?	No - no difficulty Yes - some difficulty Yes - a lot of difficulty Cannot do at all
Is it feasible to conduct the interview?	Yes No
Case3
Name of the 3rd Adolescent Girl
Is ____ available to participate in the survey?	Yes No
Why is the adolescent not available?	Studying away from home and living in a hostel Short-term employment (e.g. construction, seasonal work) Long-term employment (e.g. working as a maid or domestic help, or other permanent job) Married and living with husband Other
What is the age of ____
The age of ____ you entered is below 18, hence you need to obtain informed consent from their parent or guardian.	Ok
Is the adolescents parent or guardian available? (‘Parent or guardian’ means mother, father, husband, mother in-law, father in-law, grandmother, grandfather, grandmother in-law or grandfather in-law)	Yes No
Have you read and explained the study to the parent or guardian and have they consented to the adolescent respondent participating?	Yes Not consented
[To the Guardian/Parent/adolescent aged 18 or over] : Before I start the questionnaire, I would like to ask you a few questions about difficulties, ____ may have doing certain activities because of a HEALTH PROBLEM.
Does ____ have any difficulty in seeing, even if wearing glasses?	No - no difficulty Yes - some difficulty Yes - a lot of difficulty Cannot do at all
Does ____ have any difficulty in hearing, even if using a hearing aid?	No - no difficulty Yes - some difficulty Yes - a lot of difficulty Cannot do at all
Does ____ have difficulty walking or climbing steps?	No - no difficulty Yes - some difficulty Yes - a lot of difficulty Cannot do at all
Does ____ have difficulty remembering or concentrating?	No - no difficulty Yes - some difficulty Yes - a lot of difficulty Cannot do at all
Does ____ have difficulty (with self-care such as) washing all over or dressing?	No - no difficulty Yes - some difficulty Yes - a lot of difficulty Cannot do at all
Using your usual (customary) language, does ____ have difficulty communicating, for example understanding or being understood?	No - no difficulty Yes - some difficulty Yes - a lot of difficulty Cannot do at all
Is it feasible to conduct the interview?	Yes No
Case4
Name of the 4th Adolescent Girl
Is ____ available to participate in the survey?	Yes No
Why is the adolescent not available?	Studying away from home and living in a hostel Short-term employment (e.g. construction, seasonal work) Long-term employment (e.g. working as a maid or domestic help, or other permanent job) Married and living with husband Other
What is the age of ____
The age of ____ you entered is below 18, hence you need to obtain informed consent from their parent or guardian.	Ok
Is the adolescents parent or guardian available? (‘Parent or guardian’ means mother, father, husband, mother in-law, father in-law, grandmother, grandfather, grandmother in-law or grandfather in-law)	Yes No
Have you read and explained the study to the parent or guardian and have they consented to the adolescent respondent participating?	Yes Not consented
[To the Guardian/Parent/adolescent aged 18 or over] : Before I start the questionnaire, I would like to ask you a few questions about difficulties, ____ may have doing certain activities because of a HEALTH PROBLEM.
Does ____ have any difficulty in seeing, even if wearing glasses?	No - no difficulty Yes - some difficulty Yes - a lot of difficulty Cannot do at all
Does ____ have any difficulty in hearing, even if using a hearing aid?	No - no difficulty Yes - some difficulty Yes - a lot of difficulty Cannot do at all
Does ____ have difficulty walking or climbing steps?	No - no difficulty Yes - some difficulty Yes - a lot of difficulty Cannot do at all
Does ____ have difficulty remembering or concentrating?	No - no difficulty Yes - some difficulty Yes - a lot of difficulty Cannot do at all
Does ____ have difficulty (with self-care such as) washing all over or dressing?	No - no difficulty Yes - some difficulty Yes - a lot of difficulty Cannot do at all
Using your usual (customary) language, does ____ have difficulty communicating, for example understanding or being understood?	No - no difficulty Yes - some difficulty Yes - a lot of difficulty Cannot do at all
Is it feasible to conduct the interview?	Yes No
Case5
Name of the 5th Adolescent Girl
Is ____ available to participate in the survey?	Yes No
Why is the adolescent not available?	Studying away from home and living in a hostel Short-term employment (e.g. construction, seasonal work) Long-term employment (e.g. working as a maid or domestic help, or other permanent job) Married and living with husband Other
What is the age of ____
The age of ____ you entered is below 18, hence you need to obtain informed consent from their parent or guardian.	Ok
Is the adolescents parent or guardian available? (‘Parent or guardian’ means mother, father, husband, mother in-law, father in-law, grandmother, grandfather, grandmother in-law or grandfather in-law)	Yes No
Have you read and explained the study to the parent or guardian and have they consented to the adolescent respondent participating?	Yes Not consented
[To the Guardian/Parent/adolescent aged 18 or over] : Before I start the questionnaire, I would like to ask you a few questions about difficulties, ____ may have doing certain activities because of a HEALTH PROBLEM.
Does ____ have any difficulty in seeing, even if wearing glasses?	No - no difficulty Yes - some difficulty Yes - a lot of difficulty Cannot do at all
Does ____ have any difficulty in hearing, even if using a hearing aid?	No - no difficulty Yes - some difficulty Yes - a lot of difficulty Cannot do at all
Does ____ have difficulty walking or climbing steps?	No - no difficulty Yes - some difficulty Yes - a lot of difficulty Cannot do at all
Does ____ have difficulty remembering or concentrating?	No - no difficulty Yes - some difficulty Yes - a lot of difficulty Cannot do at all
Does ____ have difficulty (with self-care such as) washing all over or dressing?	No - no difficulty Yes - some difficulty Yes - a lot of difficulty Cannot do at all
Using your usual (customary) language, does ____ have difficulty communicating, for example understanding or being understood?	No - no difficulty Yes - some difficulty Yes - a lot of difficulty Cannot do at all
Is it feasible to conduct the interview?	Yes No
Case6
Name of the 6th Adolescent Girl
Is ____ available to participate in the survey?	Yes No
Why is the adolescent not available?	Studying away from home and living in a hostel Short-term employment (e.g. construction, seasonal work) Long-term employment (e.g. working as a maid or domestic help, or other permanent job) Married and living with husband Other
What is the age of ____
The age of ____ you entered is below 18, hence you need to obtain informed consent from their parent or guardian.	Ok
Is the adolescents parent or guardian available? (‘Parent or guardian’ means mother, father, husband, mother in-law, father in-law, grandmother, grandfather, grandmother in-law or grandfather in-law)	Yes No
Have you read and explained the study to the parent or guardian and have they consented to the adolescent respondent participating?	Yes Not consented
[To the Guardian/Parent/adolescent aged 18 or over] : Before I start the questionnaire, I would like to ask you a few questions about difficulties, ____ may have doing certain activities because of a HEALTH PROBLEM.
Does ____ have any difficulty in seeing, even if wearing glasses?	No - no difficulty Yes - some difficulty Yes - a lot of difficulty Cannot do at all
Does ____ have any difficulty in hearing, even if using a hearing aid?	No - no difficulty Yes - some difficulty Yes - a lot of difficulty Cannot do at all
Does ____ have difficulty walking or climbing steps?	No - no difficulty Yes - some difficulty Yes - a lot of difficulty Cannot do at all
Does ____ have difficulty remembering or concentrating?	No - no difficulty Yes - some difficulty Yes - a lot of difficulty Cannot do at all
Does ____ have difficulty (with self-care such as) washing all over or dressing?	No - no difficulty Yes - some difficulty Yes - a lot of difficulty Cannot do at all
Using your usual (customary) language, does ____ have difficulty communicating, for example understanding or being understood?	No - no difficulty Yes - some difficulty Yes - a lot of difficulty Cannot do at all
Is it feasible to conduct the interview?	Yes No
Household Interview
Is the adolescent girl filling out the household module themselves?	Yes No
What is the full name of the Respondent/ Guardian?
What is the respondent's gender?	Male Female
What is your relationship to the adolescent?	Husband Mother Father Grandmother Grandfather Father in-law Mother in-law Grandmother in-law Grandfather in-law Other
Do you belong to any of the following tribes or castes? (Read options)	Scheduled tribe (ST) Schedule caste (SC) Other backwards class (OBC) None of the above
Which tribe do you belong to?	Ho Santhal Bhumij Oraon Munda Other
What is your religion?	Sarna Hindu Muslim Christian Other
Can you tell me which of these items you currently have in your household?	Mattress Cot or bed Chair Table Pressure cooker Electricity Fan Radio TV Watch or clock Telephone or mobile phone Animal-drawn cart Bicycle Motorcycle
What are the main three sources of livelihood for your household (the things that bring you money or that you produce for your family)?	Daily paid labour through MNREGA Daily paid labour not MNREGA Bidi-making Agriculture: Paid labour Selling and consuming own crop production (cereal, vegetables, fruits etc) Selling and consuming milk, yogurt or ghee from own cattle Selling and consuming livestock, fish or meat from own production Regular job Small scale trade (tela, small market stall, very small shop) Medium scale trade (small …
Does your house have a garden to grow a small number of food items (minimum of 1-2 varieties of vegetables and fruits)?	Yes No
In the last seven days, how many days did you consume food from this garden?
Does your house have a nutrition garden (minimum of 7-10 varieties of vegetables and fruits)?	Yes No
In the last seven days, how many days did you consume food from your nutrition garden?
Does your household have a covered bathroom?	Yes No
Does your household have a toilet?	Not improved (field, pit latrine without slab, bucket) Improved (flush or pour toilet, pit latrine with slab) Field
This form is now completed	Ok
Read: (To parent/guardian) Thank you for answering these questions. I would now like to ask your ______(insert adolescent’s relationship to adult household member) some questions if that is OK.
Please proceed to the Adolescent form and complete it on this visit itself.	Ok

## Sheet: escent Survey - Adolescent Form
Question	Options
Have you read and explained the study to the adolescent and has she consented to participating?	Yes Not Consented
Household ID
Stop: and thank the respondent	Ok
(Question for the monitor) Is there another household member present for this module?	Yes No
Ensure privacy for this module	OK
Interview
Family and Relationships
Read: (To adolescent) I would like to ask you some questions about yourself and your family
How old were you on your last birthday?
Are you Married?	Yes No
For how many months have you been married?
How old were you when you got married?
How old was your husband when you got married?
Do you live with your husband?	Yes No
Is this your natal or marital home?	Natal Marital Other
Education
Read: I would like to ask you some questions about school and to know your reading ability.
Can you read this passage for me? (Monitor to judge the ability level)	Easily With difficulty Cannot read
Do you currently attend a school or college?	Does not currently attend school or college School College
Have you ever attended school?	Yes No
What were the reasons you never attended school?	School too far away Transport not available Education not considered necessary Required for work on the family farm or in the family business Required for outside work for payment in cash or kind Costs too much money No proper school facilities for girls Poor quality of teaching/education Not safe to send girls to school/college No female teacher Required for care of siblings or other family memb…
How old were you when you left school?
Why did you leave school ?	School too far away Transport not available Further education not considered necessary Required for work on the family farm or in the family business Required for household work Got a job Required for outside work for payment in cash or kind Costs too much money No proper school facilities for girls Poor quality of teaching/education Not safe to send girls to school/college No female teacher Requ…
In total, how many years of schooling have you completed? (For anything more than 12 years please enter 13)
How do you commute to school or college most of the time?	Walk Bicycle Bus Dropped in parent's vehicle Other
How far away is your school/ college?	Less than 1 km 1-3 km 4-5 km More than 5km
In the past two weeks did you have to miss any days of school/college ? (not including holidays or weekends)	Yes No Don't know
Why did you miss school on this/these days?	Transport not available Festival Expected bad results Strikes/bandhs Required for work on family farm or in the family business Required for household work Required for outside work for payment in cash or kind Costs too much Do not feel safe in school Too tired Poor quality of teaching/education Required for care of siblings or other family member Not interested in studies Got married/attended a …
Thinking about the school/ college that you are currently attending is it:	Private Government Partially aided Don't know
Have you ever attended any vocational training/programmes/courses? (Vocational training means training outside school on skills and knowledge for a particular job)	Yes No
Have you attended any vocational training/programmes/courses in the last 12 months?	Yes No
Which vocational training/programmes/courses have you have attended? (Ask as an open question and select option that most closely matches the respondent's answer)	Tailoring Cooking Mobile repair Electric work Typing/shorthand Computer training English language Handicrafts Painting Nurse's aid Poultry/goat farm Beauty parlour/salon Embroidery Other
From where did you receive this vocational training?	Government training centre NGO Private training centre Other Don't know
Financial resources
Read: I would now like to ask a few questions about your finances.
Do you have any money saved from work or any other sources (such as gifts, pocket money, etc)?	Yes No
Do you have a savings account in a bank or a post office in your name or jointly with someone else?	In respondent's name Jointly with someone else No account
Do you operate the account(s) yourself?	Yes No
Do you have a personal mobile phone?	Yes No
General health
Read: The next group of questions are about health and nutrition.
In general, how healthy do you think you are?	Very Healthy Quite Healthy Not very healthy
In the past 1 month have you had any health problems?	Yes No
In the past 1 month, have you experienced any of the following health problems?	High fever White vaginal discharge Menstrual problems Diarrhoea Vomiting/nausea Problems related to injury Breathing difficulties/asthma Painful urination, urgent need to urinate and need to urinate more often Other health problem
In the past 1 month, did you seek help for any of these health problems?	Yes No
From where did you seek help?	Sub-centre Primary health centre Community health centre Sub-division hospital District hospital Medical college hospital Private/charitable/missionary facility Traditional healer (Ojha) Village doctor Pharmacist ASHA AWW Other
In general, who makes decisions about your health and health care?	You Parents Husband Parents-in-low Other
If you wanted to, would you be able to participate in these decisions?	Yes No
In the past 1 month did you have any of these symptoms: weakness, tired all the time, pale hands and face, dizziness, breathlessness when resting?	Yes No Don't Know
In the past 1 month, did you have a blood test for these symptoms?	Yes No
In the past 1 month, have you received any iron and folic acid tablets?	Yes No Don't Know
Where did you get the iron and folic acid tablets from?	School AWW centre ANM Medicine shop Doctor ASHA Other Don't know
How many iron and folic acid tablets did you consume in the past month?
Have you had fever and chills in the last 1 month?	Yes No Don't Know
In the past 1 month, have you had a blood test for these symptoms?	Yes No Don't Know
Have you taken any tablets for deworming in the last 6 months?	Yes No Don't know
In the past 1 month did you receive any Take Home Rations (THR) that were for you?	Yes No Don't Know
In the past 1 month, how many times did you receive Take Home Rations?
In the past 1 month did you receive any free midday meals?	Yes No Don't Know
In the past month, how many times did you receive a free midday meal?
Have you ever attended VHND/ Kishori Diwas?	Yes No
How many times did you attend VHND/ Kishori Diwas in the last three months (90 days)?
Have you ever attended an adolescent group meeting (Kishori Samoo)?	Yes No (there is a Kishori Samoo in my village but I have not been attend) No (there is no Kishori Samoo in my village)
How many times have you attended an adolescent group meeting (Kishori Samoo) in the last three months?
Read: I’m now going to ask you some questions about alcohol and tobacco
Have you ever had any alcohol, other than a few sips?	Yes No
During the last 1 month how often did you drink more than a few sips? (Read options)	Less than once a fortnight Once a fortnight Once a week Every other day Every day Not in last 1 month
During your life, have you ever drunk so much alcohol that you were really drunk? (Staggering when walking, not being able to speak right and throwing up are some signs of being really drunk.)	Never 1 or 2 times 3 to 9 times 10 or more times
During your life, have you ever got into trouble with your family or friends, missed school, or got into fights as a result of drinking alcohol?	Never 1 or 2 times 3 to 9 times 10 or more times
Have you ever smoked or chewed any tobacco (manufactured cigarettes, handrolled/bidis)?	Yes No
During the last 1 month, how often did you smoke or chew tobacco? (Read options)	Less than once a fortnight Once a fortnight Once a week Every other day Every day Not in past 1 month
Brief Problem Checklist
Read: Now I’m going to read you a list of items that describe kids. For each item, I just need you to tell me how true you think it is of you in the last week, either “very true,” “somewhat true,” or “not true.” And remember, I am just asking about how things have been this week .	Ok
I argue a lot	Not true Somewhat true Very true
I destroy things belonging to others	Not true Somewhat true Very true
I disobey my parents or people at school	Not true Somewhat true Very true
I feel too guilty	Not true Somewhat true Very true
I feel worthless or inferior	Not true Somewhat true Very true
I am self-conscious or easily embarrassed	Not true Somewhat true Very true
I am stubborn	Not true Somewhat true Very true
I have a hot temper	Not true Somewhat true Very true
I threaten to hurt people	Not true Somewhat true Very true
I am too fearful or anxious	Not true Somewhat true Very true
I am unhappy, sad, or depressed	Not true Somewhat true Very true
I worry a lot	Not true Somewhat true Very true
Mental health
Please answer the following questions by choosing the answer that best applies to you.	Ok
Answer the following questions about the last four weeks (Move forward to the next screen)
How often did you feel tired out for no good reason?	None of the time A little of the time Some of the time Most of the time All of the time
How often did you feel nervous?	None of the time A little of the time Some of the time Most of the time All of the time
How often did you feel so nervous that nothing could calm you down?	None of the time A little of the time Some of the time Most of the time All of the time
How often did you feel hopeless?	None of the time A little of the time Some of the time Most of the time All of the time
How often did you feel restless or fidgety?	None of the time A little of the time Some of the time Most of the time All of the time
How often did you feel so restless you could not sit still?	None of the time A little of the time Some of the time Most of the time All of the time
How often did you feel depressed?	None of the time A little of the time Some of the time Most of the time All of the time
How often did you feel that everything was an effort?	None of the time A little of the time Some of the time Most of the time All of the time
How often did you feel so sad that nothing could cheer you up?	None of the time A little of the time Some of the time Most of the time All of the time
How often did you feel worthless?	None of the time A little of the time Some of the time Most of the time All of the time
The next few questions are about how these feelings may have affected you in the LAST FOUR WEEKS.
How many days were you TOTALLY UNABLE to work, study or manage your day to day activities because of these feelings?
Aside from those days, how many days were you able to work, study or manage your day to day activities but had to cut down on what you did because of these feelings?
How many times have you seen a doctor or any other health professional about these feelings?
How often have physical health problems been the main cause of these feelings?	None of the time A little of the time Some of the time Most of the time All of the time
[Message to monitor] This respondent is severely depressed. At the end of the interview you will need to plan for referral.	Ok
Suicide
Read: Sometimes people can have so much tension and so many worries that they think about ending their life by suicide.
During the past 12 months, did you seriously consider ending your life?	Yes No
During the past 12 months, did you make a plan about how you would attempt to end your life?	Yes No
During the past 12 months, how many times did you actually attempt to end your life?	1 time 2 or 3 times 4 or 5 times 6 or more times Never
[Message to monitor] This respondent may be at risk. At the end of the interview you will need to plan for referral.	Ok
Do you think your parents or guardians understand your problems?	Always Most of the Time Sometimes Rarely Never
Do you have any close friends?	Yes No
How many close friends do you have?	1 2 3 or more
Nutrition
Read: I would now like to measure your weight and height, and ask you some questions about the food you eat.
Enter respondent’s height (first attempt)
Enter respondent’s height (second attempt)
These two height measurements are quite different. Please swipe ** back ** to the two previous screens, delete the old measurements, retake ** both ** measurements and re-enter the new measurements	OK
Enter respondent’s weight (first attempt)
Enter respondent’s weight (second attempt)
These two weight measurements are quite different. Please swipe ** back ** to the two previous screens, delete the old measurements, retake ** both ** measurements and re-enter the new measurements	OK
Enter MUAC (first attempt)
Enter MUAC (second attempt)
These two MUAC measurements are quite different. Please swipe ** back ** to the two previous screens, delete the old measurements, retake ** both ** measurements and re-enter the new measurements	OK
Was yesterday a feast day/celebration or any occasion for which you ate less or more than usual?	Yes No
In the last 24 hours, how many times did you eat, including main and small meals during the day and night?	Did not eat Once Twice 3 times More than 3 times
Did you eat any of these foods since this time yesterday, including in the night? (Move forward to the next screen)
Did you eat any of these foods since this time yesterday, including in the night?	Roti, rice, peetha, other goods made from grains, mudhi Pumpkin, carrot, sweet potato (orange/yellow inside) Soya bean Food made from roots Dark green leafy vegetable Ripe mango, ripe papaya, ripe jackfruit Unripe mango, unripe papaya, unripe jackfruit Any other vegetables Any other Fruits Liver, kidney, heart or other organ meat Chicken, duck or other birds Pork, lamb, or goat Egg Fresh fish Dri…
Do you think that food distribution in your household is fair?	Yes No Don't Know
Who usually makes decisions about the food that you eat, including how much you eat and what types of food you eat? (Read options and select more than one option if appropriate)	You Parents Husband Parents in-law Other
Do you feel that you are eating enough food?	Yes No
Decision-making, gender norms and mobility
Read: Now I would like to ask you some questions about decision-making and opinions about men and women.
Who mainly takes the decision about who your friends would be? (Choose more than one option if appropriate)	You Parents Husband Parents in-law Other
When you have money, who mainly takes the decision about how to spend it? (Read options and select more than one option if appropriate)	You Parents Husband Parents in-law Other
Who mainly takes the decision about buying things for yourself (e.g. clothes, cosmetics, books)? (Read options and select more than one option if appropriate)	You Parents Husband Parents in-law Other
Do you think that educating boys is more important than educating girls?	Yes No Unsure/Cannot say
Do you think that the husband alone/mainly should decide how household money is to be spent?	Yes No Unsure/Cannot say
Do you think that girls should be allowed to decide when they want to marry?	Yes No Unsure/Cannot say
Do you think that a woman should obtain her husband’s permission for most of the things?	Yes No Unsure/Cannot say
Do you think that girls are usually as good as boys in studies?	Yes No Unsure/Cannot say
Do you think that boys should do as much domestic work as girls?	Yes No Unsure/Cannot say
Do you think that girls who are teased deserve it if they are dressed provocatively?	Yes No Unsure/Cannot say
In your opinion, what is the ideal age for a girl or woman to get married?
In India, at what age are girls or women legally allowed to get married?
Read: Are you usually allowed to go to the following places alone, only with someone else, or not at all?
To a shop or market inside your village?	Alone Only with someone else Not at all
To a nearby village for entertainment (video parlor, cinema, etc)?	Alone Only with someone else Not at all
To visit a friend or relative inside your village?	Alone Only with someone else Not at all
To visit a friend or relative outside your village?	Alone Only with someone else Not at all
To visit a health facility ?	Alone Only with someone else Not at all
To attend any programme inside your village?	Alone Only with someone else Not at all
To attend any programme outside your village?	Alone Only with someone else Not at all
Violence
Read: The last few questions are quite personal and ask about sensitive topics. I assure you that, your answers are kept private.
Experiences of violence
Emotional violence
Has anyone ever: Cursed or insulted you, called you rude or hurtful names ?	Yes No
Overall in the last year, how often has this happened ?	Once a week or more often Several times a month About once a month Several times a year Once or twice a year Not in the past year but it has happened before Don’t know/Can’t say
Who did this to you? (Can answer more than 1)	Rather not say Parents Brother or sister Husband Parents in-law Other relative Child or adolescent (<20years) not related to you Employer Teacher/school staff Other adult (aged 20 or older) not related to you
Has anyone ever: Humiliated or belittled you in front of other people, or embarrassed you?	Yes No
Overall in the last year, how often has this happened?	Once a week or more often Several times a month About once a month Several times a year Once or twice a year Not in the past year but it has happened before Don’t know/Can’t say
Who did this to you? (Can answer more than 1)	Rather not say Parents Brother or sister Husband Parents in-law Other relative Child or adolescent (<20years) not related to you Employer Teacher/school staff Other adult (aged 20 or older) not related to you
Has anyone ever: Done things to scare or intimidate you on purpose, or threatened to hurt someone you care about ?	Yes No
Overall in the last year, how often has this happened ?	Once a week or more often Several times a month About once a month Several times a year Once or twice a year Not in the past year but it has happened before Don’t know/Can’t say
Who did this to you? (Can answer more than 1)	Rather not say Parents Brother or sister Husband Parents in-law Other relative Child or adolescent (<20years) not related to you Employer Teacher/school staff Other adult (aged 20 or older) not related to you
Has anyone ever: Forced you to stay inside or outside	Yes No
Overall in the last year, how often has this happened ?	Once a week or more often Several times a month About once a month Several times a year Once or twice a year Not in the past year but it has happened before Don’t know/Can’t say
Who did this to you? (Can answer more than 1)	Rather not say Parents Brother or sister Husband Parents in-law Other relative Child or adolescent (<20years) not related to you Employer Teacher/school staff Other adult (aged 20 or older) not related to you
Have you been made to work/look after siblings when you wanted to go to school?	Yes No
Overall in the last year, how often has this happened ?	Once a week or more often Several times a month About once a month Several times a year Once or twice a year Not in the past year but it has happened before Don’t know/Can’t say
Who did this to you? (Can answer more than 1)	Rather not say Parents Brother or sister Husband Parents in-law Other relative Child or adolescent (<20years) not related to you Employer Teacher/school staff Other adult (aged 20 or older) not related to you
Physical violence
Has anyone ever: Twisted your arm or any other body part, slapped you, pushed you, pulled your hair or thrown something at you?	Yes No
Overall in the last year, how often has this happened ?	Once a week or more often Several times a month About once a month Several times a year Once or twice a year Not in the past year but it has happened before Don’t know/Can’t say
Who did this to you? (Can answer more than 1)	Rather not say Parents Brother or sister Husband Parents in-law Other relative Child or adolescent (<20years) not related to you Employer Teacher/school staff Other adult (aged 20 or older) not related to you
Has anyone ever: Threatened to use or actually used a gun, knife or other weapon against you?	Yes No
Overall in the last year, how often has this happened ?	Once a week or more often Several times a month About once a month Several times a year Once or twice a year Not in the past year but it has happened before Don’t know/Can’t say
Who did this to you? (Can answer more than 1)	Rather not say Parents Brother or sister Husband Parents in-law Other relative Child or adolescent (<20years) not related to you Employer Teacher/school staff Other adult (aged 20 or older) not related to you
Has anyone ever: Choked you on purpose, dragged or beaten you up, tied you up with a rope or belt?	Yes No
Overall in the last year, how often has this happened ?	Once a week or more often Several times a month About once a month Several times a year Once or twice a year Not in the past year but it has happened before Don’t know/Can’t say
Who did this to you? (Can answer more than 1)	Rather not say Parents Brother or sister Husband Parents in-law Other relative Child or adolescent (<20years) not related to you Employer Teacher/school staff Other adult (aged 20 or older) not related to you
Has anyone ever: Punched you, kicked you, hit you with a closed fist or hit you with an object, such as a stick or a cane, or whipped you?	Yes No
Overall in the last year, how often has this happened ?	Once a week or more often Several times a month About once a month Several times a year Once or twice a year Not in the past year but it has happened before Don’t know/Can’t say
Who did this to you? (Can answer more than 1)	Rather not say Parents Brother or sister Husband Parents in-law Other relative Child or adolescent (<20years) not related to you Employer Teacher/school staff Other adult (aged 20 or older) not related to you
Has anyone ever: Severely beaten you up, cut you with a sharp object or burnt you purposefully?	Yes No
Overall in the last year, how often has this happened ?	Once a week or more often Several times a month About once a month Several times a year Once or twice a year Not in the past year but it has happened before Don’t know/Can’t say
Who did this to you? (Can answer more than 1)	Rather not say Parents Brother or sister Husband Parents in-law Other relative Child or adolescent (<20years) not related to you Employer Teacher/school staff Other adult (aged 20 or older) not related to you
Sexual violence
Has anyone ever: made you do anything sexual that you didn’t want to do?	Yes No
Overall in the last year, how often has this happened ?	Once a week or more often Several times a month About once a month Several times a year Once or twice a year Not in the past year but it has happened before Don’t know/Can’t say
Who did this to you? (Can answer more than 1)	Rather not say Parents Brother or sister Husband Parents in-law Other relative Child or adolescent (<20years) not related to you Employer Teacher/school staff Other adult (aged 20 or older) not related to you
[Message to monitor] The respondent has faced recent and/or severe violence and their safety may be at risk. At the end of the interview you will need to arrange a referral.	Ok
[Message to monitor] The respondent has faced recent and/or severe violence and their safety may be at risk. At the end of the interview you will need to arrange a referral.	Ok
Help-seeking, witnessing and societal violence
As a result of the experiences you have just told me about, have you ever sought any medical attention, for example from the ANM or doctor ?	Yes No
Have you ever sought help from anyone else?	Yes No
Who else did you seek help from?	Husband Mother Father Mother in-law Brother Sister Brother in-law Sister in-law Other family member Police Organisations Teacher Neighbour Friend Other
Have you ever seen or overheard your parents or guardians shouting at each other?	Yes No
Have you ever seen or overheard your father hit or beat your mother?	Yes No
Have you ever seen or overheard your mother hit or beat your father?	Yes No
Have you or your household EVER faced any form of societal violence (witch hunting, communal violence, social boycott, being prevented from accessing public facilities or common resources, being subjected to a community-imposed penalty)	Yes No Don't know
Overall in the last year, how often has this happened ?	Once a week or more often Several times a month About once a month Several times a year Once or twice a year Not in the past year but it has happened before Don’t know/Can’t say
Attitudes around gender-based violence
In your opinion, is a husband or another family member justified in hitting or beating a women in the following situations:
If the woman goes out without telling anyone?	Yes No
If the woman neglects the house or children ?	Yes No
If the woman argues with him or other family members?	Yes No
If the woman does not cook food properly?	Yes No
If the woman is disrespectful to her in-laws?	Yes No
Sexual and reproductive health
The next group of questions are about women and girls’ health. Some of the questions are quite personal. Please remember that you do not have to answer these questions but I can assure you that your answers will not be shared with anyone other than the research team.
What have been the main sources of information for you on puberty, reproduction and relations between men and women? (Enter more than one)	School teacher Mother Mother in-law Father Father in-law Brother Brother in-law Sister Sister in-law Youth/MahilaMandal NGO worker Husband Other family members Friends/neighbours Doctors/health care providers Books/newspapers/magazines Television Radio Internet Poster/billboard Other
Have you started your period yet?	Yes No
How old were you when you started your period?
Girls can use different methods for protection during their menstrual period to prevent bloodstains from becoming apparent. What do you mainly use for protection, if anything?	Any cloth Locally prepared napkins Sanitary napkins Other method Nothing
How do you dispose of the materials you used?	Burnt Buried Throw into the waste Washed and resused Other
During your period do you face any restrictions?	Yes No
What restrictions do you face? (Enter more than one)	Not allowed to participate in religious rituals Not allowed to participate in sports Not allowed some foods Not allowed into the kitchen Have to sleep in a different place Other
Contraception (15-19 or married)
Have you heard of contraception?	Yes No
Which methods of contraception have you heard about? (Enter more than one - DO NOT PROMPT RESPONDENT)	None Regular oral contraceptive pills Emergency contraceptive pills Withdrawal Condom IUD Female sterilisation Male sterilisation Injection Safe period Other
A woman can swallow oral pills to prevent pregnancy. Have you heard of oral pills?	Yes No
How often should a woman take oral pills?	Every day Weekly Other response Do not know
Have you heard about condoms?	Yes No
One condom can be used for how many acts of sexual intercourse?	Once Do not know Other response
Have you heard of the IUD/intrauterine device/copper coil (CuT) - a device which can be put inside a woman to avoid pregnancy?	Yes No
Where is the IUD placed?	Uterus Other response Don't know
Have you ever discussed contraception with anyone?	Yes No
Who/what are your sources of information on contraception? (Enter more than one)	School teacher Mother Mother in-law Father Father in-law Brother Brother in-law Sister Sister in-law Youth/MahilaMandal NGO worker Husband Other family members Friends/neighbours Doctors/health care providers Books/newspapers/magazines Television Radio Internet Poster/billboard Other
Pregnancy (15+ or Married)
Read: I am now going to ask you some questions about pregnancy and marriage
If any woman has an unwanted pregnancy and wants to terminate it, is it legal for her to abort it?	Yes No Do not know/cannot say
Where does she go for a legal abortion?	Sub centre Primary health centre District hospital Traditional birth attendant Private hospital Herbal doctor Village doctor Faith healer Other
Have you ever been pregnant before?	Yes No
In total, how many pregnancies have you had, including any that ended in you losing the baby (miscarriage) or having an abortion?
How many months were there between the birth of your first baby and the START of your second pregnancy?
Now I want to ask you some questions specifically about your first pregnancy
Were you married when you had your first pregnancy?	Yes No Can’t say/Don’t know
How many months had you been married for before you had your first pregnancy?
How old were you when you had this first pregnancy?
What was the outcome of this pregnancy?	Currently pregnant Live birth female Live birth male Stillbirth Induced abortion Spontaneous abortion/miscarriage
Did you want this pregnancy?	Yes No Don't Know
Did your husband or partner want this pregnancy?	Yes No Don't know
If you had an abortion, what was the reason for having an abortion?	Did not have an abortion Foetus was a female Medical/health reason Financial reason Not married Still in school Pregnancy happened too early Other Can't say / Don't Know
Contraception (Married)
Before you got married, did you know about any methods of contraception?	Yes No
Before you got married did you know where to get contraception?	Yes No
Have you ever had counselling or contraception advice?	Yes No
Have you or your husband ever used any methods to prevent or delay pregnancy?	Yes No Don't Know / Can't Say
What method(s) have you/he used?	Pill IUD/Loop Injectables Condom/Nirodh Rhythm method Withdrawal Female sterilisation Male sterilisation Other
Do you or your husband currently use any form of contraception?	Yes No
What method of contraception do you/does he use?	Pill IUD/Loop Injectables Condom/Nirodh Rhythm method Withdrawal Female sterilisation Male sterilisation Other
What is/was your main reason for not using contraception?	Want to have a child Health problem prevents it Culturally not acceptable Contraception previously failed Contraception was inconvenient to use Enjoyed sex less Difficult to get contraception/lack of access Could not afford contraception Put on weight Husband would not allow it Mother/father in-law would not allow it Do not have enough information/did not know about contraception Husband absent O…
Who usually makes decisions about whether you/your husband use contraception and/or what type of contraception you use? (Choose more than one option if appropriate)	You Parents Husband Parents in-law Other
If you wanted to, would you be able to participate in these decisions?	Yes No
Is the Form completed?	Yes No
Reason for the interview not getting completed?	Refused by Self to continue Refused by Husband to continue Refused by any other family member to continue Respondent too distressed Someone came during this interview
Read: We have now reached the end of the interview.Thank you very much for your time and for participating. The information you have used will be very helpful in helping us to design activities and health services for young people in your community. Is there anything else you would like to tell me, or do you have any questions for me? I know some of the things we have discussed today might have b…
